# Supplementary material for: Comparison of Dynamic Susceptibility Contrast and Arterial Spin Labeling MRI Perfusion in the Assessment of Stroke and Steno-Occlusive Disease: A Systematic Review and Meta-Analysis
Source: Diagnostics (Basel). 2025 Jun 21;15(13):1578. doi: 10.3390/diagnostics15131578 (PMC12249046; doi:10.3390/diagnostics15131578)
Supplement: Supplementary file 1 [file diagnostics-15-01578-s001.zip]

Archive with 1 entries (1 files):
- diagnostics-3589858-supplementary.pdf
